# Supplementary material for: What Is Wrong with Hyaluronic Acid Chemistry? A 15N/13C Solid-State NMR Re-Evaluation of Its Dopamine Conjugates
Source: Polymers (Basel). 2023 Jun 26;15(13):2825. doi: 10.3390/polym15132825 (PMC10347142; doi:10.3390/polym15132825)
Supplement: Supplementary file 1 [file polymers-15-02825-s001.zip]

Archive with 1 entries (1 files):
- polymers-2441396-supplementary.pdf
